# Supplementary material for: STIM2 is involved in the regulation of apoptosis and the cell cycle in normal and malignant monocytic cells
Source: Mol Oncol. 2024 Jan 17;18(6):1571–92. doi: 10.1002/1878-0261.13584 (PMC11161727; doi:10.1002/1878-0261.13584)
Supplement: Supplementary file 2 — Table S7. Transcriptomic deregulation genes. [file MOL2-18-1571-s002.csv]

	Log2 fold change	std error (log2)	Lower confidence limit (log2)	Upper confidence limit (log2)	Linear fold change	Lower confidence limit (linear)	Upper confidence limit (linear)	P-value	BY.p.value	method	Gene.sets	probe.ID
KLF4-mRNA	-1.37	0.0758	-1.51	-1.22	0.388	0.35	0.43	9.24e-08	0.000114	loglinear	Driver Gene	NM_004235.4:1980
VEGFA-mRNA	-3.24	0.18	-3.6	-2.89	0.106	0.0826	0.135	9.39e-08	0.000114	lm.nb	PI3K, Ras	NM_001025366.1:1325
GRB2-mRNA	0.641	0.0374	0.568	0.715	1.56	1.48	1.64	1.37e-07	0.000114	loglinear	JAK-STAT, MAPK, PI3K, Ras	NM_002086.4:412
DDB2-mRNA	1.81	0.131	1.55	2.07	3.5	2.93	4.19	7.39e-07	0.00046	lm.nb	DNA Damage - Repair	NM_000107.1:840
BNIP3-mRNA	-1.77	0.145	-2.05	-1.48	0.294	0.241	0.358	1.91e-06	0.000953	lm.nb	Chromatin Modification	NM_004052.2:325
HOXA9-mRNA	-0.986	0.0847	-1.15	-0.82	0.505	0.45	0.567	2.71e-06	0.00113	loglinear	Transcriptional Misregulation	NM_152739.3:1015
E2F5-mRNA	-1.41	0.135	-1.67	-1.15	0.376	0.314	0.452	6.01e-06	0.00214	loglinear	Cell Cycle - Apoptosis, TGF-beta	NM_001951.3:444
ID1-mRNA	-1.1	0.11	-1.32	-0.884	0.467	0.402	0.542	8.47e-06	0.00249	loglinear	TGF-beta	NM_002165.2:345
PBX3-mRNA	-0.583	0.0588	-0.698	-0.468	0.667	0.616	0.723	8.98e-06	0.00249	loglinear	Transcriptional Misregulation	NM_006195.5:2050
MAP3K1-mRNA	-0.61	0.0658	-0.739	-0.481	0.655	0.599	0.717	1.5e-05	0.00374	loglinear	Driver Gene, MAPK	NM_005921.1:2525
EIF4EBP1-mRNA	-1.31	0.149	-1.6	-1.01	0.405	0.33	0.496	2.28e-05	0.00451	loglinear	PI3K	NM_004095.3:363
DNMT3A-mRNA	-0.386	0.0444	-0.473	-0.3	0.765	0.72	0.812	2.35e-05	0.00451	loglinear	Driver Gene	NM_022552.3:3835
AKT1-mRNA	0.404	0.0464	0.313	0.495	1.32	1.24	1.41	2.35e-05	0.00451	loglinear	Cell Cycle - Apoptosis, Driver Gene, JAK-STAT, MAPK, PI3K, Ras	NM_005163.2:1772
GADD45B-mRNA	-0.729	0.0854	-0.897	-0.562	0.603	0.537	0.677	2.72e-05	0.00476	loglinear	Cell Cycle - Apoptosis, MAPK	NM_015675.2:365
DKK2-mRNA	2.04	0.24	1.57	2.51	4.1	2.96	5.69	2.87e-05	0.00476	loglinear	Wnt	NM_014421.2:1135
HGF-mRNA	-1.22	0.153	-1.52	-0.919	0.43	0.349	0.529	4.51e-05	0.00702	loglinear	PI3K, Ras	NM_000601.4:550
DDIT4-mRNA	-4.32	0.548	-5.39	-3.24	0.0502	0.0238	0.106	4.91e-05	0.00719	lm.nb	PI3K	NM_019058.2:85
FOSL1-mRNA	1.06	0.137	0.787	1.32	2.08	1.73	2.51	5.79e-05	0.00763	loglinear	Wnt	NM_005438.2:280
HOXA10-mRNA	-0.855	0.111	-1.07	-0.637	0.553	0.475	0.643	5.82e-05	0.00763	loglinear	Transcriptional Misregulation	NM_018951.3:1503
TNF-mRNA	1.08	0.143	0.797	1.36	2.11	1.74	2.56	6.65e-05	0.00828	lm.nb	Cell Cycle - Apoptosis, MAPK, TGF-beta	NM_000594.2:1010
DDIT3-mRNA	-2.45	0.329	-3.1	-1.81	0.183	0.117	0.285	7.2e-05	0.00855	lm.nb	MAPK, Transcriptional Misregulation	NM_004083.4:40
BAX-mRNA	0.953	0.134	0.691	1.22	1.94	1.61	2.32	9.91e-05	0.0109	loglinear	Cell Cycle - Apoptosis	NM_138761.3:342
POLR2H-mRNA	-0.292	0.041	-0.372	-0.211	0.817	0.773	0.864	0.000101	0.0109	loglinear	DNA Damage - Repair	NM_001278698.1:940
NF2-mRNA	0.477	0.0706	0.338	0.615	1.39	1.26	1.53	0.000145	0.0146	loglinear	Driver Gene	NM_181828.2:455
ITGA6-mRNA	2.66	0.394	1.88	3.43	6.31	3.69	10.8	0.000146	0.0146	loglinear	PI3K	NM_000210.1:3065
BAD-mRNA	0.584	0.0877	0.412	0.756	1.5	1.33	1.69	0.00016	0.0153	loglinear	Cell Cycle - Apoptosis, PI3K, Ras	NM_004322.3:652
NGFR-mRNA	3.24	0.496	2.27	4.22	9.47	4.83	18.6	0.000181	0.0167	lm.nb	PI3K, Ras, Transcriptional Misregulation	NM_002507.1:2705
NFKBIA-mRNA	-0.496	0.0764	-0.646	-0.346	0.709	0.639	0.787	0.00019	0.0169	loglinear	Cell Cycle - Apoptosis	NM_020529.1:945
CAPN2-mRNA	0.779	0.121	0.543	1.02	1.72	1.46	2.02	0.000198	0.017	loglinear	Cell Cycle - Apoptosis	NM_001748.4:2085
PRKCA-mRNA	-1.12	0.177	-1.47	-0.773	0.46	0.362	0.585	0.000228	0.0189	loglinear	MAPK, PI3K, Ras, Wnt	NM_002737.2:5560
MED12-mRNA	-0.439	0.0708	-0.577	-0.3	0.738	0.67	0.812	0.000262	0.021	loglinear	Driver Gene	NM_005120.2:375
RASGRP2-mRNA	-0.573	0.0933	-0.756	-0.391	0.672	0.592	0.763	0.000275	0.0212	loglinear	MAPK, Ras	NM_001098670.1:1978
CASP3-mRNA	0.521	0.0852	0.354	0.688	1.44	1.28	1.61	0.000285	0.0212	loglinear	Cell Cycle - Apoptosis, MAPK	NM_032991.2:685
RAC3-mRNA	-0.853	0.14	-1.13	-0.579	0.554	0.458	0.669	0.00029	0.0212	lm.nb	MAPK, Ras, Wnt	NM_005052.2:702
KAT2B-mRNA	-0.92	0.151	-1.22	-0.623	0.529	0.43	0.649	0.000297	0.0212	loglinear	Notch	NM_003884.3:1220
PIK3R5-mRNA	0.859	0.147	0.572	1.15	1.81	1.49	2.21	0.000378	0.0255	lm.nb	Cell Cycle - Apoptosis, JAK-STAT, PI3K, Ras	NM_001142633.1:3335
PIK3CA-mRNA	-0.516	0.0883	-0.689	-0.343	0.699	0.62	0.788	0.000382	0.0255	loglinear	Cell Cycle - Apoptosis, Driver Gene, JAK-STAT, PI3K, Ras	NM_006218.2:2445
PRKAR1B-mRNA	0.981	0.168	0.652	1.31	1.97	1.57	2.48	0.00039	0.0255	loglinear	Cell Cycle - Apoptosis	NM_001164759.1:1112
PDGFD-mRNA	1.58	0.276	1.03	2.12	2.98	2.05	4.34	0.000456	0.0285	lm.nb	PI3K, Ras	NM_025208.4:1120
PLD1-mRNA	-0.65	0.114	-0.873	-0.426	0.637	0.546	0.744	0.000458	0.0285	loglinear	Ras	NM_002662.3:1265
ITGB7-mRNA	2.95	0.526	1.92	3.98	7.73	3.79	15.8	0.000502	0.0305	lm.nb	PI3K, Transcriptional Misregulation	NM_000889.1:1278
STK11-mRNA	-0.499	0.0894	-0.674	-0.324	0.707	0.627	0.799	0.000518	0.0308	loglinear	Driver Gene, PI3K	NM_000455.4:2060
TGFB1-mRNA	0.411	0.0742	0.266	0.557	1.33	1.2	1.47	0.000546	0.0316	loglinear	Cell Cycle - Apoptosis, MAPK, TGF-beta	NM_000660.3:1260
SHC1-mRNA	0.384	0.0702	0.246	0.521	1.3	1.19	1.44	0.000595	0.0337	loglinear	Ras	NM_183001.4:3355
MDM2-mRNA	1.42	0.264	0.9	1.94	2.67	1.87	3.83	0.000673	0.0373	lm.nb	Cell Cycle - Apoptosis, PI3K, Transcriptional Misregulation	NM_006878.2:280
PRKCB-mRNA	-0.401	0.0751	-0.548	-0.254	0.757	0.684	0.839	0.000698	0.0378	loglinear	MAPK, Ras, Wnt	NM_212535.1:1750
POLD4-mRNA	1.23	0.232	0.771	1.68	2.34	1.71	3.21	0.00075	0.0392	lm.nb	DNA Damage - Repair	NM_021173.2:470
MYD88-mRNA	0.73	0.138	0.458	1	1.66	1.37	2	0.000756	0.0392	loglinear	Cell Cycle - Apoptosis, Driver Gene	NM_002468.3:2145
RUNX1-mRNA	-0.61	0.116	-0.837	-0.382	0.655	0.56	0.767	0.000777	0.0392	loglinear	Driver Gene, Transcriptional Misregulation	NM_001754.4:635
MEN1-mRNA	0.145	0.0276	0.0906	0.199	1.11	1.06	1.15	0.000786	0.0392	loglinear	Driver Gene, Transcriptional Misregulation	NM_130802.2:2480
IL23A-mRNA	-0.858	0.165	-1.18	-0.535	0.552	0.441	0.69	0.00081	0.0396	loglinear	JAK-STAT	NM_016584.2:411
ALKBH2-mRNA	-1.03	0.201	-1.43	-0.64	0.488	0.372	0.642	0.000881	0.0422	lm.nb	DNA Damage - Repair	NM_001001655.2:907
JUN-mRNA	-1.8	0.354	-2.5	-1.11	0.287	0.177	0.463	0.000931	0.0438	lm.nb	MAPK, Wnt	NM_002228.3:140
ERCC2-mRNA	0.429	0.0845	0.264	0.595	1.35	1.2	1.51	0.000949	0.0438	loglinear	DNA Damage - Repair	NM_000400.2:240
HOXA11-mRNA	-0.574	0.114	-0.797	-0.351	0.672	0.576	0.784	0.000988	0.0448	loglinear	Transcriptional Misregulation	NM_005523.5:1525
LIF-mRNA	3.9	0.775	2.38	5.42	14.9	5.22	42.8	0.00101	0.0448	loglinear	JAK-STAT	NM_002309.3:1240
PPP2R1A-mRNA	0.271	0.0541	0.165	0.377	1.21	1.12	1.3	0.00103	0.045	loglinear	Driver Gene, PI3K, TGF-beta	NM_014225.3:1440
IL6R-mRNA	0.929	0.187	0.563	1.29	1.9	1.48	2.45	0.00108	0.0466	loglinear	JAK-STAT, PI3K	NM_000565.2:993
PRKAR2B-mRNA	0.411	0.0832	0.248	0.575	1.33	1.19	1.49	0.00113	0.0477	loglinear	Cell Cycle - Apoptosis	NM_002736.2:1350
BRAF-mRNA	-0.497	0.102	-0.697	-0.297	0.709	0.617	0.814	0.00124	0.0501	loglinear	Driver Gene, MAPK	NM_004333.3:565
JAG2-mRNA	-0.862	0.177	-1.21	-0.515	0.55	0.433	0.7	0.00125	0.0501	lm.nb	Notch	NM_145159.1:4225
HDAC6-mRNA	-0.487	0.1	-0.684	-0.29	0.713	0.623	0.818	0.00127	0.0501	loglinear	Chromatin Modification	NM_006044.2:536
EFNA3-mRNA	-1.05	0.217	-1.48	-0.627	0.482	0.359	0.648	0.00127	0.0501	loglinear	PI3K, Ras	NM_004952.4:1672
MYC-mRNA	-0.949	0.199	-1.34	-0.559	0.518	0.395	0.679	0.00142	0.0551	lm.nb	Cell Cycle - Apoptosis, JAK-STAT, MAPK, PI3K, TGF-beta, Transcriptional Misregulation, Wnt	NM_002467.3:1610
CDC14B-mRNA	-0.732	0.156	-1.04	-0.427	0.602	0.487	0.744	0.00154	0.0591	loglinear	Cell Cycle - Apoptosis	NM_003671.3:4940
SF3B1-mRNA	-0.216	0.0464	-0.307	-0.125	0.861	0.808	0.917	0.00162	0.0612	loglinear	Driver Gene	NM_001005526.1:0
IKBKG-mRNA	0.45	0.0975	0.259	0.641	1.37	1.2	1.56	0.00171	0.0636	loglinear	Cell Cycle - Apoptosis, MAPK, PI3K, Ras	NM_003639.2:470
TNFRSF10C-mRNA	2.15	0.468	1.23	3.06	4.42	2.34	8.35	0.00179	0.0655	lm.nb	Cell Cycle - Apoptosis	NM_003841.2:5
PBRM1-mRNA	-0.604	0.133	-0.865	-0.342	0.658	0.549	0.789	0.00193	0.0691	loglinear	Driver Gene	NM_181042.3:6100
CDKN2C-mRNA	0.442	0.0976	0.25	0.633	1.36	1.19	1.55	0.00194	0.0691	loglinear	Cell Cycle - Apoptosis, Transcriptional Misregulation	NM_001262.2:1295
PRKACA-mRNA	0.501	0.111	0.283	0.719	1.42	1.22	1.65	0.00201	0.0704	loglinear	Cell Cycle - Apoptosis, Hedgehog, MAPK, Ras, Wnt	NM_002730.3:400
POLB-mRNA	-0.782	0.175	-1.13	-0.438	0.582	0.458	0.738	0.00213	0.0736	lm.nb	DNA Damage - Repair	NM_002690.1:145
NOTCH1-mRNA	0.593	0.134	0.33	0.856	1.51	1.26	1.81	0.00222	0.0758	loglinear	Driver Gene, Notch	NM_017617.3:735
DUSP10-mRNA	-1.11	0.252	-1.6	-0.614	0.464	0.329	0.653	0.00231	0.0777	lm.nb	MAPK	NM_144728.2:1176
PBX1-mRNA	-1.37	0.318	-2	-0.75	0.386	0.25	0.595	0.00256	0.0852	loglinear	Transcriptional Misregulation	NM_002585.2:368
SMAD3-mRNA	-0.78	0.181	-1.14	-0.425	0.582	0.455	0.745	0.00261	0.0855	loglinear	Cell Cycle - Apoptosis, TGF-beta, Wnt	NM_005902.3:4220
TRAF7-mRNA	-0.245	0.0572	-0.357	-0.133	0.844	0.781	0.912	0.00268	0.0861	loglinear	Driver Gene	NM_032271.2:1105
BAP1-mRNA	0.268	0.0625	0.145	0.39	1.2	1.11	1.31	0.00269	0.0861	loglinear	Driver Gene	NM_004656.2:240
ITGA7-mRNA	-0.745	0.177	-1.09	-0.397	0.597	0.469	0.759	0.003	0.0946	loglinear	PI3K	NM_002206.1:1170
FANCE-mRNA	-0.95	0.227	-1.4	-0.505	0.518	0.38	0.705	0.00306	0.095	lm.nb	DNA Damage - Repair	NM_021922.2:1275
PPP3CB-mRNA	-0.457	0.109	-0.671	-0.242	0.729	0.628	0.845	0.00309	0.095	loglinear	Cell Cycle - Apoptosis, MAPK, Wnt	NM_001142354.1:1690
FUBP1-mRNA	0.296	0.0711	0.156	0.435	1.23	1.11	1.35	0.00318	0.0966	loglinear	Driver Gene	NM_003902.3:820
NCOR1-mRNA	-0.44	0.107	-0.65	-0.23	0.737	0.637	0.853	0.00343	0.103	loglinear	Driver Gene, Transcriptional Misregulation	NM_006311.3:1390
KDM6A-mRNA	-0.242	0.0602	-0.36	-0.124	0.846	0.779	0.918	0.00382	0.113	loglinear	Driver Gene, Transcriptional Misregulation	NM_021140.2:2590
AKT3-mRNA	-0.309	0.0768	-0.459	-0.158	0.807	0.727	0.896	0.00386	0.113	loglinear	Cell Cycle - Apoptosis, JAK-STAT, MAPK, PI3K, Ras	NM_181690.1:755
HRAS-mRNA	0.402	0.103	0.201	0.604	1.32	1.15	1.52	0.00442	0.128	loglinear	Driver Gene, MAPK, PI3K, Ras	NM_005343.2:396
HIST1H3B-mRNA	-1.01	0.26	-1.52	-0.502	0.496	0.348	0.706	0.0046	0.132	lm.nb	Driver Gene, Transcriptional Misregulation	NM_003537.3:335
PTTG2-mRNA	0.48	0.124	0.237	0.723	1.4	1.18	1.65	0.00473	0.134	loglinear	Cell Cycle - Apoptosis	NM_006607.2:5
RET-mRNA	-0.965	0.25	-1.45	-0.476	0.512	0.365	0.719	0.00478	0.134	lm.nb	Driver Gene	NM_020630.4:2911
SP1-mRNA	-0.545	0.143	-0.825	-0.265	0.686	0.565	0.832	0.00514	0.142	loglinear	TGF-beta, Transcriptional Misregulation	NM_003109.1:5970
RAD52-mRNA	-0.6	0.158	-0.91	-0.29	0.66	0.532	0.818	0.00526	0.143	loglinear	DNA Damage - Repair	NM_134424.2:297
AXIN1-mRNA	-0.582	0.154	-0.883	-0.281	0.668	0.542	0.823	0.00534	0.143	loglinear	Driver Gene, Wnt	NM_181050.1:135
ATR-mRNA	-0.47	0.125	-0.715	-0.226	0.722	0.609	0.855	0.00546	0.143	loglinear	Cell Cycle - Apoptosis	NM_001184.2:565
ETS2-mRNA	-0.345	0.0915	-0.524	-0.166	0.787	0.695	0.892	0.00547	0.143	loglinear	Ras	NM_005239.4:1175
NRAS-mRNA	0.537	0.142	0.258	0.816	1.45	1.2	1.76	0.00548	0.143	loglinear	Driver Gene, MAPK, PI3K, Ras	NM_002524.3:877
WEE1-mRNA	-0.479	0.127	-0.728	-0.229	0.718	0.604	0.853	0.00557	0.143	loglinear	Cell Cycle - Apoptosis	NM_003390.3:1225
CCNB1-mRNA	0.332	0.0884	0.159	0.505	1.26	1.12	1.42	0.00558	0.143	loglinear	Cell Cycle - Apoptosis	NM_031966.2:715
BCOR-mRNA	-0.572	0.153	-0.871	-0.272	0.673	0.547	0.828	0.00569	0.143	loglinear	Driver Gene	NM_001123383.1:1630
STAT1-mRNA	0.309	0.0826	0.147	0.471	1.24	1.11	1.39	0.0057	0.143	loglinear	JAK-STAT	NM_007315.2:205
HIST1H3H-mRNA	-1	0.271	-1.54	-0.473	0.499	0.345	0.72	0.006	0.148	lm.nb	Transcriptional Misregulation	NM_003536.2:355
GADD45A-mRNA	0.987	0.266	0.465	1.51	1.98	1.38	2.85	0.006	0.148	lm.nb	Cell Cycle - Apoptosis, MAPK	NM_001924.2:865
CCNE2-mRNA	0.75	0.203	0.352	1.15	1.68	1.28	2.22	0.00611	0.148	lm.nb	Cell Cycle - Apoptosis, PI3K	NM_057735.1:50
ENDOG-mRNA	0.294	0.0798	0.138	0.451	1.23	1.1	1.37	0.00612	0.148	loglinear	Cell Cycle - Apoptosis	NM_004435.2:694
THBS1-mRNA	2.98	0.812	1.39	4.57	7.87	2.61	23.7	0.00633	0.152	lm.nb	PI3K, TGF-beta	NM_003246.2:3465
IDH2-mRNA	0.572	0.157	0.265	0.879	1.49	1.2	1.84	0.00645	0.153	lm.nb	Driver Gene	NM_002168.2:944
SMC3-mRNA	-0.518	0.146	-0.804	-0.232	0.698	0.573	0.851	0.0075	0.176	loglinear	Cell Cycle - Apoptosis	NM_005445.3:3525
GNAQ-mRNA	0.347	0.098	0.155	0.54	1.27	1.11	1.45	0.00757	0.176	loglinear	Driver Gene	NM_002072.2:1100
CDKN1A-mRNA	1.97	0.558	0.874	3.06	3.91	1.83	8.36	0.00778	0.178	lm.nb	Cell Cycle - Apoptosis, PI3K, Transcriptional Misregulation	NM_000389.2:1975
VHL-mRNA	-0.286	0.0812	-0.445	-0.127	0.82	0.735	0.916	0.00783	0.178	loglinear	Driver Gene	NM_000551.2:1280
MAPK12-mRNA	-0.614	0.174	-0.956	-0.272	0.653	0.516	0.828	0.00785	0.178	lm.nb	MAPK	NM_002969.3:425
IL1RAP-mRNA	-0.438	0.127	-0.687	-0.19	0.738	0.621	0.877	0.00855	0.191	loglinear	Cell Cycle - Apoptosis	NM_002182.2:460
CCNE1-mRNA	0.447	0.129	0.194	0.7	1.36	1.14	1.62	0.00858	0.191	loglinear	Cell Cycle - Apoptosis, PI3K	NM_001238.1:1635
CASP8-mRNA	0.368	0.107	0.159	0.577	1.29	1.12	1.49	0.00877	0.193	loglinear	Cell Cycle - Apoptosis, Driver Gene	NM_001228.4:301
RELA-mRNA	0.258	0.075	0.111	0.405	1.2	1.08	1.32	0.00885	0.193	loglinear	Cell Cycle - Apoptosis, MAPK, PI3K, Ras, Transcriptional Misregulation	NM_021975.3:1990
SPOP-mRNA	-0.757	0.222	-1.19	-0.321	0.592	0.437	0.8	0.0093	0.2	loglinear	Driver Gene	NM_001007226.1:2726
BCL2-mRNA	-0.82	0.241	-1.29	-0.348	0.566	0.408	0.786	0.00931	0.2	lm.nb	Cell Cycle - Apoptosis, Driver Gene, PI3K	NM_000657.2:5
RAD50-mRNA	-0.484	0.146	-0.769	-0.199	0.715	0.587	0.871	0.0105	0.222	loglinear	DNA Damage - Repair	NM_005732.2:5397
JAK2-mRNA	0.356	0.107	0.146	0.566	1.28	1.11	1.48	0.0105	0.222	loglinear	Driver Gene, JAK-STAT, PI3K	NM_004972.2:455
ZAK-mRNA	0.552	0.166	0.226	0.878	1.47	1.17	1.84	0.0106	0.222	loglinear	MAPK	NM_016653.2:995
FLNA-mRNA	0.246	0.0764	0.0968	0.396	1.19	1.07	1.32	0.0121	0.251	loglinear	MAPK	NM_001456.3:7335
KMT2C-mRNA	-0.358	0.111	-0.576	-0.14	0.78	0.671	0.908	0.0123	0.253	loglinear	Driver Gene	NM_170606.2:12505
MAP2K6-mRNA	-1.27	0.398	-2.05	-0.495	0.414	0.241	0.71	0.0125	0.256	lm.nb	MAPK	NM_002758.3:555
STAT3-mRNA	0.458	0.144	0.175	0.74	1.37	1.13	1.67	0.0131	0.266	lm.nb	JAK-STAT	NM_139276.2:4535
MAP3K8-mRNA	1.08	0.343	0.408	1.75	2.11	1.33	3.37	0.0136	0.272	lm.nb	MAPK	NM_005204.2:2050
VEGFC-mRNA	0.848	0.269	0.32	1.38	1.8	1.25	2.6	0.0137	0.272	lm.nb	PI3K, Ras	NM_005429.2:565
TNFSF10-mRNA	0.528	0.168	0.198	0.858	1.44	1.15	1.81	0.0139	0.274	lm.nb	Cell Cycle - Apoptosis	NM_003810.2:115
JAK3-mRNA	0.718	0.23	0.268	1.17	1.64	1.2	2.25	0.0141	0.276	lm.nb	Driver Gene, JAK-STAT, PI3K	NM_000215.2:1715
BCL2L1-mRNA	0.442	0.142	0.164	0.719	1.36	1.12	1.65	0.0142	0.276	loglinear	Cell Cycle - Apoptosis, JAK-STAT, PI3K, Ras, Transcriptional Misregulation	NM_138578.1:1560
FEN1-mRNA	0.58	0.186	0.216	0.945	1.5	1.16	1.93	0.0143	0.276	lm.nb	DNA Damage - Repair	NM_004111.4:425
C19orf40-mRNA	0.423	0.137	0.156	0.691	1.34	1.11	1.61	0.0147	0.279	loglinear	DNA Damage - Repair	NM_152266.3:376
ATM-mRNA	-0.517	0.167	-0.843	-0.19	0.699	0.557	0.877	0.0147	0.279	loglinear	Cell Cycle - Apoptosis, DNA Damage - Repair, Driver Gene, Transcriptional Misregulation	NM_138292.3:6688
UBB-mRNA	0.355	0.116	0.128	0.583	1.28	1.09	1.5	0.0156	0.293	loglinear	DNA Damage - Repair	NM_018955.2:15
CDKN2B-mRNA	1.88	0.615	0.676	3.09	3.69	1.6	8.5	0.0156	0.293	lm.nb	Cell Cycle - Apoptosis, TGF-beta	NM_004936.3:1175
PCNA-mRNA	0.412	0.136	0.146	0.679	1.33	1.11	1.6	0.0163	0.301	loglinear	Cell Cycle - Apoptosis, DNA Damage - Repair	NM_002592.2:280
SYK-mRNA	0.211	0.0697	0.0745	0.348	1.16	1.05	1.27	0.0163	0.301	loglinear	PI3K	NM_003177.3:1685
FZD7-mRNA	-0.9	0.303	-1.49	-0.305	0.536	0.355	0.809	0.018	0.328	loglinear	Wnt	NM_003507.1:1890
POLR2J-mRNA	0.6	0.203	0.202	0.998	1.52	1.15	2	0.0182	0.328	loglinear	DNA Damage - Repair	NM_006234.4:618
PLAU-mRNA	0.691	0.234	0.233	1.15	1.61	1.18	2.22	0.0183	0.328	loglinear	Transcriptional Misregulation	NM_002658.2:793
TLR4-mRNA	-0.571	0.193	-0.95	-0.192	0.673	0.518	0.875	0.0183	0.328	lm.nb	PI3K	NM_138554.2:2570
HHEX-mRNA	0.319	0.108	0.107	0.531	1.25	1.08	1.44	0.0184	0.328	loglinear	Transcriptional Misregulation	NM_002729.4:1479
BCL2A1-mRNA	0.987	0.335	0.33	1.64	1.98	1.26	3.12	0.0186	0.328	lm.nb	Transcriptional Misregulation	NM_004049.2:80
PPARG-mRNA	-0.558	0.191	-0.932	-0.183	0.679	0.524	0.881	0.0194	0.34	loglinear	Transcriptional Misregulation	NM_015869.3:1035
MAP3K5-mRNA	-0.297	0.103	-0.498	-0.0961	0.814	0.708	0.936	0.02	0.349	loglinear	MAPK	NM_005923.3:2415
HDAC2-mRNA	-0.262	0.0907	-0.44	-0.0844	0.834	0.737	0.943	0.0202	0.349	loglinear	Cell Cycle - Apoptosis, Chromatin Modification, Notch, Transcriptional Misregulation	NM_001527.1:930
ATRX-mRNA	-0.354	0.124	-0.596	-0.111	0.783	0.662	0.926	0.0212	0.364	loglinear	Driver Gene	NM_000489.3:139
PRL-mRNA	2.04	0.725	0.622	3.47	4.12	1.54	11	0.0226	0.385	lm.nb	JAK-STAT, PI3K	NM_000948.3:835
CCND1-mRNA	-0.318	0.115	-0.543	-0.0934	0.802	0.686	0.937	0.0241	0.408	loglinear	Cell Cycle - Apoptosis, JAK-STAT, PI3K, Wnt	NM_053056.2:690
HDAC1-mRNA	0.251	0.0906	0.0735	0.429	1.19	1.05	1.35	0.0242	0.408	loglinear	Cell Cycle - Apoptosis, Chromatin Modification, Notch, Transcriptional Misregulation	NM_004964.2:785
EZH2-mRNA	-0.293	0.106	-0.501	-0.0855	0.816	0.707	0.942	0.0245	0.409	loglinear	Driver Gene	NM_004456.3:190
RPS27A-mRNA	-0.203	0.0742	-0.348	-0.0574	0.869	0.786	0.961	0.0257	0.426	loglinear	DNA Damage - Repair	NM_002954.5:650
MYB-mRNA	-0.334	0.123	-0.576	-0.0928	0.793	0.671	0.938	0.0265	0.437	loglinear	PI3K	NM_005375.2:3145
ARID1B-mRNA	-0.339	0.125	-0.584	-0.0938	0.791	0.667	0.937	0.0267	0.437	loglinear	Driver Gene	NM_020732.3:6335
DUSP5-mRNA	-0.474	0.176	-0.819	-0.13	0.72	0.567	0.914	0.0271	0.442	loglinear	MAPK	NM_004419.3:675
PIM1-mRNA	-0.842	0.315	-1.46	-0.225	0.558	0.364	0.855	0.0281	0.454	lm.nb	JAK-STAT	NM_002648.2:1630
FAS-mRNA	0.782	0.294	0.206	1.36	1.72	1.15	2.56	0.0287	0.461	lm.nb	Cell Cycle - Apoptosis, MAPK	NM_152876.1:1740
SOCS2-mRNA	-0.976	0.372	-1.7	-0.247	0.509	0.307	0.843	0.0304	0.486	lm.nb	JAK-STAT	NM_003877.3:1020
MUTYH-mRNA	-0.495	0.189	-0.866	-0.125	0.709	0.549	0.917	0.0307	0.488	lm.nb	DNA Damage - Repair	NM_012222.2:412
TLR2-mRNA	-0.385	0.147	-0.674	-0.096	0.766	0.627	0.936	0.0311	0.49	loglinear	PI3K	NM_003264.3:180
LAMB3-mRNA	1.19	0.462	0.287	2.1	2.29	1.22	4.28	0.0325	0.509	lm.nb	PI3K	NM_000228.2:695
SPRY2-mRNA	-0.332	0.129	-0.585	-0.0794	0.794	0.667	0.946	0.0329	0.509	lm.nb	JAK-STAT	NM_005842.2:85
CCNA2-mRNA	0.332	0.129	0.0788	0.585	1.26	1.06	1.5	0.0332	0.509	loglinear	Cell Cycle - Apoptosis	NM_001237.2:1210
NFATC1-mRNA	0.644	0.251	0.152	1.13	1.56	1.11	2.2	0.0333	0.509	lm.nb	MAPK, Wnt	NM_172389.1:1984
TGFBR2-mRNA	0.279	0.109	0.0661	0.493	1.21	1.05	1.41	0.0333	0.509	loglinear	MAPK, TGF-beta, Transcriptional Misregulation	NM_001024847.1:1760
IRAK3-mRNA	-0.331	0.129	-0.585	-0.0774	0.795	0.667	0.948	0.0338	0.513	lm.nb	Cell Cycle - Apoptosis	NM_007199.1:1735
SIN3A-mRNA	-0.17	0.0667	-0.301	-0.0391	0.889	0.812	0.973	0.0344	0.52	loglinear	Transcriptional Misregulation	NM_015477.1:1605
RFC4-mRNA	-0.424	0.171	-0.76	-0.0885	0.745	0.59	0.941	0.0383	0.575	lm.nb	DNA Damage - Repair	NM_181573.2:1035
RAD21-mRNA	-0.355	0.146	-0.641	-0.0696	0.782	0.641	0.953	0.0407	0.6	loglinear	Cell Cycle - Apoptosis	NM_006265.2:1080
SMARCB1-mRNA	0.308	0.127	0.0602	0.557	1.24	1.04	1.47	0.0409	0.6	loglinear	Driver Gene	NM_003073.3:1060
FANCC-mRNA	-0.394	0.162	-0.711	-0.0765	0.761	0.611	0.948	0.0411	0.6	loglinear	DNA Damage - Repair	NM_000136.2:310
SOS2-mRNA	-0.351	0.144	-0.634	-0.0681	0.784	0.644	0.954	0.0411	0.6	loglinear	JAK-STAT, MAPK, PI3K, Ras	NM_006939.2:3845
HDAC10-mRNA	0.255	0.105	0.0494	0.461	1.19	1.03	1.38	0.0412	0.6	loglinear	Chromatin Modification	NM_032019.5:932
CTNNB1-mRNA	0.267	0.111	0.0498	0.484	1.2	1.04	1.4	0.0425	0.613	loglinear	Driver Gene, Wnt	NM_001904.3:2265
IKBKB-mRNA	-0.251	0.104	-0.455	-0.0467	0.841	0.73	0.968	0.0426	0.613	loglinear	Cell Cycle - Apoptosis, MAPK, PI3K, Ras	NM_001556.1:1995
GNA11-mRNA	-0.38	0.158	-0.69	-0.0699	0.768	0.62	0.953	0.0431	0.617	lm.nb	Driver Gene	NM_002067.1:555
ASXL1-mRNA	-0.106	0.0453	-0.195	-0.0177	0.929	0.874	0.988	0.0467	0.665	loglinear	Driver Gene	NM_001164603.1:472
PIK3CD-mRNA	-0.218	0.0935	-0.401	-0.0344	0.86	0.757	0.976	0.0483	0.684	loglinear	Cell Cycle - Apoptosis, JAK-STAT, PI3K, Ras	NM_005026.3:95
CDK2-mRNA	0.452	0.195	0.07	0.835	1.37	1.05	1.78	0.049	0.69	lm.nb	Cell Cycle - Apoptosis, PI3K	NM_001798.2:220
COL2A1-mRNA	-0.351	0.153	-0.65	-0.0522	0.784	0.637	0.964	0.0503	0.704	loglinear	PI3K	NM_001844.4:4745
IRS1-mRNA	-0.558	0.243	-1.03	-0.0806	0.679	0.488	0.946	0.0512	0.713	lm.nb	PI3K	NM_005544.2:6224
MAD2L2-mRNA	0.285	0.125	0.0404	0.529	1.22	1.03	1.44	0.0517	0.716	loglinear	Cell Cycle - Apoptosis, DNA Damage - Repair	NM_001127325.1:290
PPP2CB-mRNA	-0.287	0.126	-0.534	-0.04	0.82	0.691	0.973	0.0522	0.717	lm.nb	PI3K, TGF-beta	NM_001009552.1:1075
FANCL-mRNA	-0.315	0.139	-0.587	-0.0438	0.804	0.666	0.97	0.0524	0.717	lm.nb	DNA Damage - Repair	NM_001114636.1:446
TNFRSF10B-mRNA	0.463	0.205	0.0613	0.864	1.38	1.04	1.82	0.0538	0.732	lm.nb	Cell Cycle - Apoptosis	NM_003842.3:565
ABL1-mRNA	0.218	0.0969	0.0283	0.408	1.16	1.02	1.33	0.0544	0.736	loglinear	Cell Cycle - Apoptosis, Driver Gene, Ras	NM_005157.3:3200
RAF1-mRNA	0.173	0.0772	0.0221	0.325	1.13	1.02	1.25	0.0549	0.739	loglinear	MAPK, PI3K, Ras	NM_002880.2:1990
CD14-mRNA	1.81	0.808	0.223	3.39	3.5	1.17	10.5	0.0558	0.747	lm.nb	MAPK, Transcriptional Misregulation	NM_000591.2:885
DUSP4-mRNA	0.515	0.232	0.0604	0.969	1.43	1.04	1.96	0.0571	0.758	lm.nb	MAPK	NM_057158.2:3115
FZD3-mRNA	-0.681	0.307	-1.28	-0.0799	0.624	0.411	0.946	0.0571	0.758	lm.nb	Wnt	NM_017412.2:435
DUSP8-mRNA	0.628	0.286	0.0681	1.19	1.55	1.05	2.28	0.0592	0.778	lm.nb	MAPK	NM_004420.2:2165
MFNG-mRNA	-0.172	0.0785	-0.326	-0.0186	0.887	0.798	0.987	0.0593	0.778	loglinear	Notch	NM_002405.2:1681
SKP1-mRNA	0.267	0.123	0.0261	0.509	1.2	1.02	1.42	0.0616	0.804	lm.nb	Cell Cycle - Apoptosis, TGF-beta, Wnt	NM_170679.2:630
CD40-mRNA	-0.382	0.177	-0.729	-0.0352	0.767	0.603	0.976	0.0629	0.816	loglinear	Transcriptional Misregulation	NM_001250.4:1265
ALKBH3-mRNA	0.153	0.0709	0.0138	0.292	1.11	1.01	1.22	0.0634	0.818	loglinear	DNA Damage - Repair	NM_139178.3:690
RPS6KA5-mRNA	-0.329	0.155	-0.633	-0.0257	0.796	0.645	0.982	0.0662	0.85	loglinear	Chromatin Modification, MAPK	NM_004755.2:855
RBX1-mRNA	-0.158	0.0756	-0.306	-0.00962	0.896	0.809	0.993	0.0703	0.893	loglinear	Cell Cycle - Apoptosis, TGF-beta, Wnt	NM_014248.2:162
RASA4-mRNA	-0.545	0.261	-1.06	-0.0327	0.686	0.481	0.978	0.0706	0.893	lm.nb	Ras	NM_001079877.2:5330
NF1-mRNA	-0.169	0.0809	-0.327	-0.0101	0.89	0.797	0.993	0.0706	0.893	loglinear	Driver Gene, MAPK, Ras	NM_000267.2:1035
PHF6-mRNA	-0.17	0.082	-0.331	-0.00953	0.889	0.795	0.993	0.0715	0.899	loglinear	Driver Gene	NM_032335.3:85
HMGA1-mRNA	-0.271	0.131	-0.528	-0.0147	0.828	0.693	0.99	0.072	0.899	lm.nb	Chromatin Modification	NM_145904.1:871
CSF3R-mRNA	-0.218	0.105	-0.424	-0.0114	0.86	0.745	0.992	0.0725	0.899	loglinear	JAK-STAT, PI3K	NM_156038.2:90
IL3RA-mRNA	-0.57	0.276	-1.11	-0.0296	0.673	0.463	0.98	0.0725	0.899	lm.nb	Cell Cycle - Apoptosis, JAK-STAT, PI3K	NM_002183.2:745
BDNF-mRNA	-0.92	0.446	-1.79	-0.0461	0.528	0.288	0.969	0.073	0.901	lm.nb	MAPK	NM_170732.4:730
MAPK3-mRNA	0.12	0.0584	0.00532	0.234	1.09	1	1.18	0.0744	0.913	loglinear	MAPK, PI3K, Ras, TGF-beta	NM_001040056.1:580
TFDP1-mRNA	-0.282	0.138	-0.552	-0.0119	0.822	0.682	0.992	0.0749	0.915	loglinear	Cell Cycle - Apoptosis, TGF-beta	NM_007111.4:1826
H2AFX-mRNA	0.214	0.107	0.00483	0.423	1.16	1	1.34	0.0799	0.97	loglinear	DNA Damage - Repair	NM_002105.2:1392
NTHL1-mRNA	-0.333	0.166	-0.66	-0.00707	0.794	0.633	0.995	0.0802	0.97	loglinear	DNA Damage - Repair	NM_002528.5:476
GNG12-mRNA	0.376	0.19	0.00491	0.748	1.3	1	1.68	0.0823	0.991	loglinear	MAPK, PI3K, Ras	NM_018841.3:245
PLA2G4A-mRNA	0.336	0.17	0.00195	0.67	1.26	1	1.59	0.0842	1	lm.nb	MAPK, Ras	NM_024420.2:1763
MLLT4-mRNA	-0.204	0.104	-0.408	-0.00116	0.868	0.754	0.999	0.0842	1	loglinear	Ras	NM_005936.2:1560
POLD1-mRNA	-0.408	0.208	-0.815	-0.000515	0.754	0.568	1	0.0853	1	lm.nb	DNA Damage - Repair	NM_002691.2:2392
U2AF1-mRNA	0.197	0.102	-0.00239	0.397	1.15	0.998	1.32	0.0888	1	loglinear	Driver Gene	NM_001025203.1:400
LAT-mRNA	-0.196	0.101	-0.394	0.00246	0.873	0.761	1	0.0889	1	loglinear	Ras	NM_001014987.1:1290
FN1-mRNA	0.89	0.465	-0.0227	1.8	1.85	0.984	3.49	0.0923	1	lm.nb	PI3K	NM_212482.1:1776
THEM4-mRNA	-0.312	0.164	-0.633	0.00942	0.806	0.645	1.01	0.0936	1	lm.nb	PI3K	NM_053055.4:764
MAP2K1-mRNA	0.154	0.0813	-0.00565	0.313	1.11	0.996	1.24	0.0953	1	loglinear	Driver Gene, MAPK, PI3K, Ras	NM_002755.2:970
JAK1-mRNA	-0.198	0.105	-0.403	0.00741	0.872	0.756	1.01	0.0955	1	loglinear	Driver Gene, JAK-STAT, PI3K	NM_002227.1:285
SUV39H2-mRNA	-0.273	0.145	-0.557	0.0111	0.828	0.679	1.01	0.0964	1	loglinear	Chromatin Modification	NM_024670.3:2035
DAXX-mRNA	0.191	0.101	-0.00824	0.389	1.14	0.994	1.31	0.0971	1	loglinear	Driver Gene, MAPK	NM_001350.3:1875
DNMT1-mRNA	-0.268	0.143	-0.549	0.0125	0.83	0.684	1.01	0.098	1	loglinear	Driver Gene	NM_001379.2:1495
RAC1-mRNA	0.142	0.0771	-0.00853	0.294	1.1	0.994	1.23	0.102	1	loglinear	MAPK, PI3K, Ras, Wnt	NM_198829.1:1250
HSP90B1-mRNA	0.23	0.125	-0.0138	0.474	1.17	0.99	1.39	0.102	1	loglinear	PI3K	NM_003299.1:160
SMO-mRNA	-0.513	0.278	-1.06	0.0316	0.701	0.48	1.02	0.102	1	loglinear	Driver Gene, Hedgehog	NM_005631.3:1615
IL8-mRNA	-0.405	0.22	-0.837	0.0258	0.755	0.56	1.02	0.103	1	lm.nb	Transcriptional Misregulation	NM_000584.2:25
TET2-mRNA	-0.215	0.118	-0.446	0.0159	0.862	0.734	1.01	0.105	1	loglinear	Driver Gene	NM_001127208.2:2882
STAG2-mRNA	-0.23	0.126	-0.477	0.0174	0.853	0.719	1.01	0.106	1	loglinear	Cell Cycle - Apoptosis, Driver Gene	NM_001042749.1:4040
DLL4-mRNA	0.501	0.275	-0.0385	1.04	1.42	0.974	2.06	0.106	1	loglinear	Notch	NM_019074.2:893
ARID1A-mRNA	-0.245	0.135	-0.508	0.0191	0.844	0.703	1.01	0.107	1	lm.nb	Chromatin Modification, Driver Gene	NM_006015.4:5495
PRKDC-mRNA	-0.222	0.123	-0.463	0.019	0.858	0.726	1.01	0.109	1	lm.nb	Cell Cycle - Apoptosis, DNA Damage - Repair	NM_006904.6:12750
CHEK2-mRNA	-0.269	0.155	-0.573	0.035	0.83	0.672	1.02	0.121	1	lm.nb	Cell Cycle - Apoptosis	NM_007194.3:140
BAMBI-mRNA	-0.422	0.245	-0.903	0.059	0.746	0.535	1.04	0.124	1	lm.nb	TGF-beta, Wnt	NM_012342.2:832
FBXW7-mRNA	-0.21	0.123	-0.451	0.0305	0.865	0.732	1.02	0.125	1	loglinear	Driver Gene	NM_018315.4:1480
PIK3R3-mRNA	0.538	0.315	-0.0803	1.16	1.45	0.946	2.23	0.126	1	lm.nb	Cell Cycle - Apoptosis, JAK-STAT, PI3K, Ras	NM_003629.3:1800
NUMBL-mRNA	0.306	0.181	-0.0481	0.661	1.24	0.967	1.58	0.129	1	loglinear	Notch	NM_004756.3:591
MMP9-mRNA	-0.766	0.453	-1.65	0.123	0.588	0.318	1.09	0.13	1	lm.nb	Transcriptional Misregulation	NM_004994.2:1530
BID-mRNA	0.107	0.0656	-0.0219	0.235	1.08	0.985	1.18	0.143	1	loglinear	Cell Cycle - Apoptosis	NM_197966.1:2095
IL1B-mRNA	-0.45	0.28	-0.999	0.0984	0.732	0.5	1.07	0.146	1	lm.nb	Cell Cycle - Apoptosis, MAPK	NM_000576.2:840
GNAS-mRNA	-0.145	0.0901	-0.321	0.032	0.905	0.801	1.02	0.147	1	loglinear	Driver Gene	NM_080425.1:1910
PTPN11-mRNA	0.119	0.0741	-0.0265	0.264	1.09	0.982	1.2	0.148	1	loglinear	Driver Gene, JAK-STAT, Ras	NM_002834.3:1480
MNAT1-mRNA	0.14	0.0874	-0.0318	0.311	1.1	0.978	1.24	0.149	1	loglinear	DNA Damage - Repair	NM_002431.2:975
HSPB1-mRNA	0.326	0.207	-0.0801	0.732	1.25	0.946	1.66	0.154	1	lm.nb	MAPK	NM_001540.3:374
LIG4-mRNA	0.27	0.174	-0.0717	0.611	1.21	0.951	1.53	0.16	1	lm.nb	DNA Damage - Repair	NM_002312.3:2623
MLH1-mRNA	-0.167	0.108	-0.378	0.0452	0.891	0.769	1.03	0.162	1	loglinear	Driver Gene	NM_000249.2:1605
WT1-mRNA	-1.34	0.872	-3.05	0.371	0.395	0.121	1.29	0.163	1	lm.nb	Driver Gene, Transcriptional Misregulation	NM_000378.3:2160
CHEK1-mRNA	-0.341	0.228	-0.787	0.105	0.789	0.58	1.08	0.172	1	lm.nb	Cell Cycle - Apoptosis	NM_001114121.1:2225
NASP-mRNA	-0.196	0.131	-0.452	0.0604	0.873	0.731	1.04	0.172	1	loglinear	Chromatin Modification	NM_172164.1:2970
SMAD2-mRNA	-0.198	0.133	-0.459	0.0627	0.872	0.727	1.04	0.175	1	lm.nb	Cell Cycle - Apoptosis, Driver Gene, TGF-beta	NM_001003652.1:4500
TNN-mRNA	-0.566	0.382	-1.31	0.184	0.676	0.402	1.14	0.177	1	lm.nb	PI3K	NM_022093.1:3580
H3F3A-mRNA	0.115	0.0786	-0.0393	0.269	1.08	0.973	1.2	0.182	1	loglinear	Driver Gene, Transcriptional Misregulation	NM_002107.3:190
TP53-mRNA	-0.103	0.0709	-0.242	0.0356	0.931	0.845	1.02	0.183	1	loglinear	Cell Cycle - Apoptosis, Driver Gene, MAPK, PI3K, Transcriptional Misregulation, Wnt	NM_000546.2:1330
PLCG2-mRNA	-0.178	0.123	-0.418	0.0623	0.884	0.748	1.04	0.185	1	loglinear	Ras	NM_002661.2:525
IDH1-mRNA	0.322	0.223	-0.115	0.759	1.25	0.923	1.69	0.187	1	lm.nb	Driver Gene	NM_005896.2:105
TSC1-mRNA	-0.167	0.116	-0.394	0.0601	0.891	0.761	1.04	0.188	1	loglinear	Driver Gene, PI3K	NM_000368.3:100
MCM2-mRNA	-0.353	0.251	-0.845	0.138	0.783	0.557	1.1	0.197	1	lm.nb	Cell Cycle - Apoptosis	NM_004526.2:2945
SETD2-mRNA	-0.122	0.0878	-0.294	0.0499	0.919	0.815	1.04	0.201	1	loglinear	Driver Gene	NM_014159.6:6160
XRCC4-mRNA	-0.158	0.113	-0.38	0.0644	0.896	0.769	1.05	0.201	1	loglinear	DNA Damage - Repair	NM_003401.3:772
ARID2-mRNA	-0.17	0.123	-0.411	0.0701	0.889	0.752	1.05	0.202	1	loglinear	Driver Gene	NM_152641.2:3355
CDC14A-mRNA	-0.187	0.135	-0.452	0.0786	0.879	0.731	1.06	0.205	1	loglinear	Cell Cycle - Apoptosis	NM_033313.2:1400
CDC25A-mRNA	0.207	0.152	-0.0899	0.504	1.15	0.94	1.42	0.209	1	lm.nb	Cell Cycle - Apoptosis	NM_001789.2:690
PTEN-mRNA	-0.127	0.0937	-0.31	0.0568	0.916	0.806	1.04	0.213	1	loglinear	Driver Gene, PI3K	NM_000314.3:1675
ID2-mRNA	0.159	0.118	-0.0713	0.389	1.12	0.952	1.31	0.213	1	loglinear	TGF-beta, Transcriptional Misregulation	NM_002166.4:505
PPP3CA-mRNA	0.143	0.106	-0.065	0.352	1.1	0.956	1.28	0.214	1	loglinear	Cell Cycle - Apoptosis, MAPK, Wnt	NM_000944.4:3920
FANCB-mRNA	-0.198	0.15	-0.492	0.0948	0.871	0.711	1.07	0.221	1	lm.nb	DNA Damage - Repair	NM_152633.2:2470
IL12A-mRNA	-0.259	0.197	-0.646	0.128	0.836	0.639	1.09	0.226	1	loglinear	JAK-STAT	NM_000882.2:775
UBE2T-mRNA	-0.216	0.165	-0.54	0.107	0.861	0.688	1.08	0.226	1	lm.nb	DNA Damage - Repair	NM_014176.3:595
LEPR-mRNA	-0.312	0.243	-0.789	0.165	0.805	0.579	1.12	0.235	1	loglinear	JAK-STAT	NM_001003679.1:2000
AMER1-mRNA	-0.198	0.156	-0.504	0.108	0.872	0.705	1.08	0.24	1	loglinear	Driver Gene	NM_152424.3:5755
ACVR1B-mRNA	-0.176	0.14	-0.451	0.0987	0.885	0.731	1.07	0.244	1	loglinear	Driver Gene, TGF-beta	NM_004302.3:1700
SMAD4-mRNA	-0.0858	0.0684	-0.22	0.0483	0.942	0.859	1.03	0.245	1	loglinear	Cell Cycle - Apoptosis, Driver Gene, TGF-beta, Wnt	NM_005359.3:1370
TTK-mRNA	-0.182	0.146	-0.469	0.105	0.881	0.722	1.08	0.248	1	lm.nb	Cell Cycle - Apoptosis	NM_003318.3:1200
PRKX-mRNA	0.206	0.168	-0.123	0.534	1.15	0.919	1.45	0.254	1	lm.nb	Cell Cycle - Apoptosis, Hedgehog, MAPK, Ras, Wnt	NM_005044.1:2590
ERCC6-mRNA	-0.193	0.161	-0.508	0.122	0.875	0.703	1.09	0.264	1	lm.nb	DNA Damage - Repair	NM_000124.2:3235
CBL-mRNA	-0.0797	0.0666	-0.21	0.0509	0.946	0.864	1.04	0.266	1	loglinear	Driver Gene, JAK-STAT	NM_005188.2:7485
CDKN1B-mRNA	-0.187	0.157	-0.496	0.121	0.878	0.709	1.09	0.268	1	loglinear	Cell Cycle - Apoptosis, PI3K, Transcriptional Misregulation	NM_004064.2:365
KRAS-mRNA	0.106	0.0896	-0.0693	0.282	1.08	0.953	1.22	0.269	1	loglinear	Driver Gene, MAPK, PI3K, Ras	NM_004985.3:1790
HDAC4-mRNA	-0.175	0.15	-0.469	0.119	0.886	0.722	1.09	0.276	1	loglinear	Chromatin Modification	NM_006037.3:6965
PRKAR2A-mRNA	0.155	0.134	-0.109	0.418	1.11	0.927	1.34	0.283	1	lm.nb	Cell Cycle - Apoptosis	NM_004157.2:1590
CCND3-mRNA	0.157	0.137	-0.111	0.426	1.12	0.926	1.34	0.284	1	lm.nb	Cell Cycle - Apoptosis, JAK-STAT, PI3K, Wnt	NM_001760.2:1215
ETV4-mRNA	0.377	0.33	-0.27	1.02	1.3	0.829	2.03	0.287	1	lm.nb	Transcriptional Misregulation	NM_001079675.1:1535
SOS1-mRNA	-0.176	0.158	-0.486	0.134	0.885	0.714	1.1	0.297	1	loglinear	JAK-STAT, MAPK, PI3K, Ras	NM_005633.2:1635
NOTCH2-mRNA	-0.0988	0.0902	-0.276	0.0781	0.934	0.826	1.06	0.305	1	loglinear	Driver Gene, Notch	NM_024408.3:2842
TCF3-mRNA	-0.159	0.147	-0.447	0.13	0.896	0.733	1.09	0.312	1	loglinear	Transcriptional Misregulation	NM_003200.2:4325
GTF2H3-mRNA	0.0746	0.0695	-0.0616	0.211	1.05	0.958	1.16	0.314	1	loglinear	DNA Damage - Repair	NM_001516.3:70
MCM7-mRNA	-0.199	0.186	-0.563	0.165	0.871	0.677	1.12	0.316	1	lm.nb	Cell Cycle - Apoptosis	NM_182776.1:1325
MAP3K14-mRNA	0.275	0.262	-0.238	0.788	1.21	0.848	1.73	0.324	1	loglinear	Cell Cycle - Apoptosis, MAPK	NM_003954.1:620
CDC25B-mRNA	0.154	0.147	-0.134	0.441	1.11	0.912	1.36	0.325	1	lm.nb	Cell Cycle - Apoptosis, MAPK	NM_021873.2:3045
PIK3R2-mRNA	0.138	0.132	-0.121	0.396	1.1	0.92	1.32	0.327	1	loglinear	Cell Cycle - Apoptosis, JAK-STAT, PI3K, Ras	NM_005027.2:3100
CEBPA-mRNA	-0.111	0.108	-0.323	0.102	0.926	0.799	1.07	0.337	1	loglinear	Driver Gene, Transcriptional Misregulation	NM_004364.2:1320
POLR2D-mRNA	-0.0829	0.0827	-0.245	0.0793	0.944	0.844	1.06	0.346	1	loglinear	DNA Damage - Repair	NM_004805.3:1476
IGFBP3-mRNA	0.939	0.977	-0.976	2.85	1.92	0.509	7.22	0.365	1	lm.nb	Transcriptional Misregulation	NM_000598.4:1255
CDC6-mRNA	0.185	0.195	-0.196	0.567	1.14	0.873	1.48	0.369	1	lm.nb	Cell Cycle - Apoptosis	NM_001254.3:1300
MCM4-mRNA	0.164	0.174	-0.177	0.504	1.12	0.885	1.42	0.373	1	lm.nb	Cell Cycle - Apoptosis	NM_182746.1:1200
APC-mRNA	0.112	0.119	-0.121	0.344	1.08	0.919	1.27	0.375	1	loglinear	Driver Gene, Wnt	NM_000038.3:6850
WHSC1L1-mRNA	-0.0523	0.0557	-0.162	0.057	0.964	0.894	1.04	0.376	1	loglinear	Chromatin Modification	NM_017778.2:485
FANCA-mRNA	-0.221	0.238	-0.688	0.246	0.858	0.621	1.19	0.38	1	lm.nb	DNA Damage - Repair	NM_000135.2:265
EP300-mRNA	-0.0739	0.0802	-0.231	0.0832	0.95	0.852	1.06	0.384	1	loglinear	Cell Cycle - Apoptosis, Driver Gene, JAK-STAT, Notch, TGF-beta, Wnt	NM_001429.2:715
SKP2-mRNA	0.123	0.136	-0.143	0.389	1.09	0.905	1.31	0.392	1	lm.nb	Cell Cycle - Apoptosis	NM_005983.2:615
CDK4-mRNA	-0.0985	0.112	-0.318	0.121	0.934	0.802	1.09	0.404	1	loglinear	Cell Cycle - Apoptosis, PI3K	NM_000075.2:1055
MSH2-mRNA	-0.139	0.16	-0.453	0.175	0.908	0.731	1.13	0.41	1	lm.nb	Driver Gene	NM_000251.1:2105
MDC1-mRNA	-0.125	0.144	-0.408	0.159	0.917	0.754	1.12	0.414	1	lm.nb	DNA Damage - Repair	NM_014641.2:6719
MSH6-mRNA	-0.155	0.181	-0.509	0.198	0.898	0.703	1.15	0.414	1	lm.nb	Driver Gene	NM_000179.1:3525
STMN1-mRNA	-0.0985	0.115	-0.323	0.126	0.934	0.799	1.09	0.415	1	loglinear	MAPK	NM_203401.1:478
BRIP1-mRNA	0.202	0.237	-0.262	0.666	1.15	0.834	1.59	0.419	1	lm.nb	DNA Damage - Repair	NM_032043.1:1130
POLE2-mRNA	-0.293	0.349	-0.978	0.392	0.816	0.508	1.31	0.426	1	lm.nb	DNA Damage - Repair	NM_002692.2:1420
B2M-mRNA	-0.116	0.14	-0.39	0.158	0.923	0.763	1.12	0.43	1	loglinear	Driver Gene	NM_004048.2:25
AKT2-mRNA	0.0362	0.0443	-0.0505	0.123	1.03	0.966	1.09	0.437	1	loglinear	Cell Cycle - Apoptosis, JAK-STAT, MAPK, PI3K, Ras	NM_001626.2:1450
EPOR-mRNA	-0.15	0.184	-0.51	0.21	0.901	0.702	1.16	0.437	1	lm.nb	JAK-STAT, PI3K	NM_000121.2:1295
FOS-mRNA	0.229	0.282	-0.324	0.781	1.17	0.799	1.72	0.44	1	lm.nb	MAPK	NM_005252.2:1475
MAP3K12-mRNA	-0.277	0.345	-0.952	0.399	0.826	0.517	1.32	0.445	1	lm.nb	Chromatin Modification, MAPK	NM_006301.2:800
RB1-mRNA	0.107	0.136	-0.158	0.373	1.08	0.896	1.3	0.451	1	loglinear	Cell Cycle - Apoptosis, Driver Gene	NM_000321.1:2110
MAP2K4-mRNA	0.0786	0.0993	-0.116	0.273	1.06	0.923	1.21	0.451	1	loglinear	MAPK	NM_003010.2:2830
RFC3-mRNA	-0.161	0.205	-0.564	0.242	0.894	0.677	1.18	0.456	1	lm.nb	DNA Damage - Repair	NM_002915.3:740
COL27A1-mRNA	-0.231	0.294	-0.808	0.347	0.852	0.571	1.27	0.456	1	lm.nb	PI3K	NM_032888.2:5120
NFE2L2-mRNA	-0.103	0.134	-0.366	0.16	0.931	0.776	1.12	0.466	1	loglinear	Driver Gene	NM_006164.3:995
SPRY4-mRNA	-0.126	0.167	-0.453	0.2	0.916	0.731	1.15	0.47	1	lm.nb	JAK-STAT	NM_030964.3:1900
BRCA2-mRNA	-0.151	0.202	-0.545	0.244	0.901	0.685	1.18	0.477	1	lm.nb	DNA Damage - Repair, Driver Gene	NM_000059.3:115
CIC-mRNA	0.108	0.146	-0.179	0.395	1.08	0.884	1.32	0.48	1	loglinear	Driver Gene	NM_015125.3:1290
ITGA2-mRNA	0.338	0.478	-0.599	1.28	1.26	0.66	2.42	0.499	1	lm.nb	PI3K	NM_002203.2:475
RHOA-mRNA	-0.0691	0.0977	-0.261	0.122	0.953	0.835	1.09	0.5	1	loglinear	Ras, TGF-beta, Wnt	NM_001664.2:1230
SIRT4-mRNA	-0.236	0.348	-0.919	0.446	0.849	0.529	1.36	0.516	1	lm.nb	Chromatin Modification	NM_012240.1:915
NFKB1-mRNA	0.0624	0.0927	-0.119	0.244	1.04	0.921	1.18	0.52	1	loglinear	Cell Cycle - Apoptosis, MAPK, PI3K, Ras, Transcriptional Misregulation	NM_003998.2:1675
RIN1-mRNA	-0.0891	0.133	-0.35	0.172	0.94	0.785	1.13	0.522	1	loglinear	Ras	NM_004292.2:2572
FLT3-mRNA	-0.129	0.195	-0.512	0.254	0.914	0.701	1.19	0.527	1	lm.nb	Driver Gene, Transcriptional Misregulation	NM_004119.1:580
CASP7-mRNA	-0.132	0.202	-0.529	0.265	0.912	0.693	1.2	0.532	1	lm.nb	Cell Cycle - Apoptosis	NM_001227.3:915
E2F1-mRNA	0.129	0.202	-0.266	0.524	1.09	0.832	1.44	0.54	1	lm.nb	Cell Cycle - Apoptosis	NM_005225.1:935
TNFRSF10D-mRNA	0.162	0.263	-0.352	0.677	1.12	0.783	1.6	0.554	1	lm.nb	Cell Cycle - Apoptosis	NM_003840.3:2380
RAC2-mRNA	0.0808	0.131	-0.177	0.338	1.06	0.885	1.26	0.555	1	loglinear	MAPK, Ras, Wnt	NM_002872.3:1069
PIK3CG-mRNA	-0.0652	0.106	-0.274	0.143	0.956	0.827	1.1	0.557	1	loglinear	Cell Cycle - Apoptosis, JAK-STAT, PI3K, Ras	NM_002649.2:2125
PIK3R1-mRNA	0.078	0.129	-0.174	0.33	1.06	0.886	1.26	0.561	1	loglinear	Cell Cycle - Apoptosis, Driver Gene, JAK-STAT, PI3K, Ras	NM_181504.2:1105
CDC7-mRNA	0.11	0.182	-0.246	0.467	1.08	0.843	1.38	0.561	1	lm.nb	Cell Cycle - Apoptosis	NM_003503.2:805
CUL1-mRNA	-0.0469	0.0775	-0.199	0.105	0.968	0.871	1.08	0.562	1	loglinear	Cell Cycle - Apoptosis, TGF-beta, Wnt	NM_003592.2:1487
NFKBIZ-mRNA	0.176	0.294	-0.401	0.753	1.13	0.757	1.69	0.566	1	lm.nb	Transcriptional Misregulation	NM_001005474.1:2030
PRKACB-mRNA	0.0491	0.0829	-0.113	0.212	1.03	0.924	1.16	0.57	1	loglinear	Cell Cycle - Apoptosis, Hedgehog, MAPK, Ras, Wnt	NM_182948.2:805
FANCF-mRNA	-0.105	0.183	-0.464	0.253	0.93	0.725	1.19	0.58	1	loglinear	DNA Damage - Repair	NM_022725.2:845
CASP9-mRNA	0.165	0.295	-0.413	0.744	1.12	0.751	1.67	0.591	1	lm.nb	Cell Cycle - Apoptosis, PI3K	NM_001229.2:1805
FUT8-mRNA	-0.0975	0.174	-0.439	0.244	0.935	0.738	1.18	0.591	1	loglinear	Transcriptional Misregulation	NM_004480.4:2841
PPP3R1-mRNA	-0.0319	0.0578	-0.145	0.0815	0.978	0.904	1.06	0.597	1	loglinear	Cell Cycle - Apoptosis, MAPK, Wnt	NM_000945.3:2385
PML-mRNA	0.0558	0.105	-0.15	0.261	1.04	0.902	1.2	0.609	1	loglinear	Transcriptional Misregulation	NM_002675.3:281
WNT3-mRNA	0.246	0.492	-0.718	1.21	1.19	0.608	2.31	0.63	1	lm.nb	Hedgehog, Wnt	NM_030753.3:1335
GSK3B-mRNA	0.0574	0.115	-0.168	0.283	1.04	0.89	1.22	0.631	1	loglinear	Cell Cycle - Apoptosis, Hedgehog, PI3K, Wnt	NM_002093.2:925
RRAS2-mRNA	0.149	0.303	-0.446	0.744	1.11	0.734	1.67	0.636	1	lm.nb	MAPK, Ras	NM_001102669.2:1785
H3F3C-mRNA	-0.0626	0.128	-0.313	0.187	0.958	0.805	1.14	0.637	1	lm.nb	Transcriptional Misregulation	NM_001013699.2:829
MAPK1-mRNA	-0.0245	0.0513	-0.125	0.0761	0.983	0.917	1.05	0.646	1	loglinear	MAPK, PI3K, Ras, TGF-beta	NM_138957.2:430
CREB3L4-mRNA	0.1	0.215	-0.32	0.521	1.07	0.801	1.43	0.652	1	loglinear	PI3K	NM_130898.2:1505
KMT2D-mRNA	-0.0648	0.139	-0.336	0.207	0.956	0.792	1.15	0.653	1	loglinear	Driver Gene	NM_003482.3:6070
TNFAIP3-mRNA	0.0731	0.157	-0.235	0.381	1.05	0.85	1.3	0.654	1	loglinear	Driver Gene	NM_006290.2:260
CDK6-mRNA	-0.0842	0.182	-0.44	0.272	0.943	0.737	1.21	0.655	1	lm.nb	Cell Cycle - Apoptosis, PI3K	NM_001259.5:15
PPP3CC-mRNA	-0.0906	0.197	-0.477	0.296	0.939	0.719	1.23	0.658	1	loglinear	Cell Cycle - Apoptosis, MAPK, Wnt	NM_005605.3:1460
JAG1-mRNA	-0.0514	0.119	-0.284	0.181	0.965	0.821	1.13	0.677	1	loglinear	Notch	NM_000214.2:915
CDKN2D-mRNA	-0.12	0.281	-0.671	0.431	0.92	0.628	1.35	0.68	1	loglinear	Cell Cycle - Apoptosis	NM_001800.3:870
PKMYT1-mRNA	-0.0752	0.18	-0.427	0.277	0.949	0.744	1.21	0.686	1	lm.nb	Cell Cycle - Apoptosis	NM_004203.3:780
FANCG-mRNA	0.0752	0.194	-0.306	0.456	1.05	0.809	1.37	0.709	1	lm.nb	DNA Damage - Repair	NM_004629.1:1900
MAPK9-mRNA	-0.0304	0.0824	-0.192	0.131	0.979	0.875	1.1	0.722	1	loglinear	MAPK, Ras, Wnt	NM_139068.2:365
SMC1A-mRNA	-0.0486	0.132	-0.308	0.21	0.967	0.808	1.16	0.723	1	loglinear	Cell Cycle - Apoptosis	NM_006306.2:2320
APH1B-mRNA	-0.0622	0.17	-0.395	0.27	0.958	0.761	1.21	0.723	1	lm.nb	Notch	NM_001145646.1:2930
WHSC1-mRNA	-0.0422	0.124	-0.285	0.2	0.971	0.821	1.15	0.742	1	loglinear	Transcriptional Misregulation	NM_007331.1:1260
NPM1-mRNA	-0.0808	0.256	-0.582	0.42	0.946	0.668	1.34	0.76	1	lm.nb	Driver Gene	NM_002520.5:10
MAP2K2-mRNA	0.0273	0.0878	-0.145	0.199	1.02	0.905	1.15	0.764	1	loglinear	MAPK, PI3K, Ras	NM_030662.2:1325
PIK3CB-mRNA	0.0246	0.0797	-0.132	0.181	1.02	0.913	1.13	0.765	1	loglinear	Cell Cycle - Apoptosis, JAK-STAT, PI3K, Ras	NM_006219.1:2945
HELLS-mRNA	0.0565	0.184	-0.303	0.416	1.04	0.81	1.33	0.766	1	lm.nb	Chromatin Modification	NM_018063.3:2040
KDM5C-mRNA	-0.0303	0.104	-0.233	0.173	0.979	0.851	1.13	0.777	1	loglinear	Driver Gene	NM_004187.2:1170
DUSP6-mRNA	0.0966	0.347	-0.584	0.777	1.07	0.667	1.71	0.788	1	lm.nb	MAPK, Transcriptional Misregulation	NM_001946.2:1535
SMARCA4-mRNA	0.0157	0.0591	-0.1	0.132	1.01	0.933	1.1	0.797	1	loglinear	Driver Gene	NM_003072.3:5400
NSD1-mRNA	-0.0338	0.134	-0.297	0.229	0.977	0.814	1.17	0.808	1	loglinear	Chromatin Modification	NM_022455.4:10655
MTOR-mRNA	0.0257	0.103	-0.177	0.228	1.02	0.885	1.17	0.81	1	loglinear	PI3K	NM_004958.2:5095
RAD51-mRNA	-0.041	0.178	-0.39	0.308	0.972	0.763	1.24	0.824	1	lm.nb	DNA Damage - Repair	NM_133487.2:566
CDC25C-mRNA	-1.67	0.215	-1.81	-1.51	1.03	0.772	1.38	0.83	1	lm.nb	Cell Cycle - Apoptosis	NM_001790.2:1055
MAPK8-mRNA	0.0284	0.137	-0.241	0.297	1.02	0.846	1.23	0.841	1	loglinear	MAPK, Ras, Wnt	NM_002750.2:945
MGMT-mRNA	0.00915	0.0482	-0.0854	0.104	1.01	0.943	1.07	0.854	1	loglinear	DNA Damage - Repair	NM_002412.3:323
NBN-mRNA	-0.0107	0.0666	-0.141	0.12	0.993	0.907	1.09	0.877	1	loglinear	DNA Damage - Repair	NM_001024688.1:1105
SRSF2-mRNA	0.0145	0.101	-0.184	0.213	1.01	0.88	1.16	0.889	1	loglinear	Driver Gene	NM_003016.3:312
IRAK2-mRNA	-0.0176	0.181	-0.373	0.338	0.988	0.772	1.26	0.925	1	loglinear	Cell Cycle - Apoptosis	NM_001570.3:1285
XPA-mRNA	0.014	0.154	-0.287	0.315	1.01	0.82	1.24	0.929	1	lm.nb	DNA Damage - Repair	NM_000380.3:265
CHUK-mRNA	0.00913	0.115	-0.216	0.234	1.01	0.861	1.18	0.939	1	loglinear	Cell Cycle - Apoptosis, MAPK, PI3K, Ras	NM_001278.3:860
MCM5-mRNA	0.014	0.206	-0.39	0.418	1.01	0.763	1.34	0.947	1	lm.nb	Cell Cycle - Apoptosis	NM_006739.3:1580
FOXO4-mRNA	0.0142	0.23	-0.436	0.465	1.01	0.739	1.38	0.952	1	lm.nb	Ras	NM_005938.2:35
HSPA1A-mRNA	-0.0435	0.706	-1.43	1.34	0.97	0.372	2.53	0.952	1	lm.nb	MAPK	NM_005345.5:98
CYLD-mRNA	-0.00695	0.124	-0.251	0.237	0.995	0.84	1.18	0.957	1	loglinear	Driver Gene	NM_015247.1:2890
HDAC5-mRNA	-0.00447	0.105	-0.21	0.201	0.997	0.864	1.15	0.967	1	loglinear	Chromatin Modification	NM_005474.4:3160
BRCA1-mRNA	0.00725	0.183	-0.352	0.366	1.01	0.784	1.29	0.969	1	lm.nb	DNA Damage - Repair, Driver Gene, PI3K	NM_007305.2:1275
TBL1XR1-mRNA	0.00306	0.105	-0.202	0.208	1	0.869	1.16	0.977	1	loglinear	Wnt	NM_024665.4:915
BMP2-mRNA	-0.000474	0.305	-0.598	0.597	1	0.661	1.51	0.999	1	lm.nb	Hedgehog, TGF-beta	NM_001200.2:1515
TNFRSF10A-mRNA	-1.33e-15	0.219	-0.43	0.43	1	0.742	1.35	1	1	lm.nb	Cell Cycle - Apoptosis	NM_003844.2:950
